# Supplementary material for: SmUDo (Smart Unit-Dose): Redefining efficiency, quality, and staffing strategies for optimized processes
Source: PLoS One. 2026 Jan 16;21(1):e0339381. doi: 10.1371/journal.pone.0339381 (PMC12810781; doi:10.1371/journal.pone.0339381)
Supplement: S1 Data — (XLSX) [file pone.0339381.s001.xlsx]

## Sheet: Fig. 1 and S1 Table
Pharmacy 1	250 beds supplied by UDDS (04/2019)	Monday-Friday	8-17h
Pharmacy 2	400 beds supplied by UDDS	Monday-Friday	8-17h (18h)
Pharmacy 3	400 beds supplied by UDDS	Monday-Friday	6.30-17.30h	Saturday	8-13h (14h)
Pharmacy 4	800 beds supplied by UDDS	Monday-Friday	7-18h	Sunday	8-12h	Sunday vor ICU
Pharmacy 5	1700 beds supplied by UDDS	Monday-Friday	7-18h	Sunday	8-16h
Draft HK-EF	1800 beds supplied by UDDS	Monday-Friday	7-17h	Saturday	10-14h
Monday-Friday 7 – 17 h
10 opening hours	FTE	fullt-time (h)	FTE	part-time (h)	overall working hours
pharmacist	1	7.7	1	3.85	57.75
PTA	3	7.7	2	3.85	154
					211.75
Saturday 10 - 14 h
4 opening hours	FTE	fullt-time (h)	FTE	3h part-time	overall working hours
Pharmacist	1	4	0	3.85	4
PTA	2	4	0	3.85	8
					12
week
			overall working hours
minimum staffing			223.75
+20% reserve			268.5
calculated as FTE	38,5 hours/week		6.97403
corresponds to with 1800 beds			0.387446	VK/100 beds
Differentiation	Pharmacists 1/3		2.32468
	PTA 2/3		4.64935
	Control		6.97403

## Sheet: Table 1; S2 and S3 Table
		Adaptation to hospital pharmacy
	FTE	FTE
Deblistering, Cleaning	1	1
Operating the machines	1	1
Filling the trays	1.5	1.5
Control of pouches	1	1
Validation	na	1
Joker (illness/vacation)	1	+20% reserve
		+ 10% Surcharge for third-party property share
total	5.5	7.26	This corresponds to 1800 beds	0.403333	FTE/100 beds
Process steps in detail
	Time spent (h) per day	Time spent (h) per day	Time spent (h) per day	Time spent (h) per week
	Mo-Fr for 1 UDDS	Mo-Fr for 2 UDDS (incl. Economies of scale)	Sa for 1 UDDS (changes/new entries)	for 2 UDDS
Warehouse maintenance and organization (AM: booking/verification/reordering/rare AM, boxes, materials, work clothes)	1	1	0.3	5.3
Deblistering (including labeling and documentation)	5	8	1.5	41.5
Cleaning the machines	0.5	1	0.5	5.5
Operating the machine, refilling the canisters and film, organizing the production sequence, if necessary, printing labels for parenterals	7	12.5	4	66.5
Filling the trays	1.5	3	1	16
Clamping into the control device, rechecking the pouches, corrections, implementation of changes	3	6	2	32		important speed-determining step!
Validation (including consultation), production release, general telephone information	4	8	2	42
Rolling up, packing and shipping	1	2	0.5	10.5
total (h)	23	41.5	11.8	219.3
+ 20% Reserve requirement (h): vacation, illness, problem solving	27.6	49.8	14.16	263.16
+ 10% Surcharge for third-party property share	30.36	54.78	15.576	289.476
Total sales including reserve requirements	3.795	6.8475	1.947	7.51886
corresponds to FTE/100 beds for 1800 beds				0.417714
38,5h per week

## Sheet: Fig. 2A
	beds (UDDS)		HK-EF
2020 Dec	65
2021 Jan	214
2021 Feb	214
2021 Mar	314
2021 Apr	377
2021 May	445
2021 Jun	482
2021 Jul	634
2021 Aug	819
2021 Sep	966
2021 Oct	1100
2021 Nov	1100
2021 Dec	1100
2022 Jan	1100
2022 Feb	1100
2022 Mar	1100
2022 Apr	1100
2022 May	1180
2022 Jun	1530
2022 Jul	1530
2022 Aug	1530
2022 Sep	1530
2022 Oct	1530
2022 Nov	1680
2022 Dec	1680
2023	1680
2024	1680

## Sheet: Fig. 2B
	FTE pharmacy [n]: CP and PTA
2021	4.7
2022	7
2023	7.5
2024	8

## Sheet: Fig. 2C
	UDDS pouches/month												UDDS tablets/month
year	Jan	Feb	March	April	May	June	July	August	Sept.	Oct.	Nov.	Dec	Jan	Feb	March	April	May	June	July	August	Sept.	Oct.	Nov.	Dec
2020	0	0	0	0	0	0	0	0	0	148	2407	5007	0	0	0	0	0	0	0	0	0	395	2917	6824
2021	3221	9253	27825	41190	46266	62326	91765	105365	143223	168494	161369	145365	5140	14637	42101	55055	63570	91420	141097	157971	200268	235884	242947	210166
2022	143585	138303	158953	158245	169980	215907	239897	229584	257275	217336	245791	243930	203522	199421	214583	232787	236222	295146	324955	319803	340736	302985	366670	327459
2023	257862	245492	273948	252364	259457	284375	266940	269715	289067	275814	288980	276440	355391	335818	372674	343969	360087	387391	351378	346302	363953	351404	372330	362364
2024	291548	281646	313038	301198	310508	285276	294051	316848	285998	297790	297790	297790	372937	363753	410115	388677	399474	377259	396255	435277	382189	391771	391771	391771

## Sheet: Fig 2D
	Costs per pouch
2021	0.55
2022	0.3
2023	0.24
2024	0.22

## Sheet: Fig. 3A
	Tablets via canister												Tablets via tray
	Jan	Feb	March	April	May	June	July	August	Sept.	Oct.	Nov.	Dec	Jan	Feb	March	April	May	June	July	August	Sept.	Oct.	Nov.	Dec
2021	3431	9458	27285	39641	45204	60435	94122	106388	143626	169361	164169	146280	1709	5179	14816	15414	18366	30985	46975	51583	56642	66523	78778	63886
2022	144777	142024	167056	163924	176887	228728	246187	235786	268588	234848	270163	268641	58745	57397	74427	68863	59335	66418	78768	84017	72148	68137	96507	58818
2023	283724	271326	303209	279497	290539	316539	296738	293816	318757	304557	320694	310173	71667	64492	69465	64472	69548	79852	54640	52486	45196	46847	51636	52191
2024	322301	316739	345027	334780	344366	319092	331477	356213	320857	336182	336182	336182	50636	47014	65088	53897	55108	58167	64778	79064	61332	68391	68391	68391
2020	Canister ATP1	Canister ATP2	Tray ATP1	Tray ATP2	run through per month					Monat/Jahr	2020 Canister	2020 Tray	2021 Canister	2021 Tray	2022 Canister	2022 Tray	2023 Canister	2023 Tray	2024 Canister	2024 Tray
Ocotber	140	0	235	20	395					January			3431	1709	144777	58745	283724	71667	322301	50636
November	1160	335	1060	362	2917					February			9458	5179	142024	57397	271326	64492	316739	47014
December	4541	0	2283	0	6824					March			27285	14816	167056	74427	303209	69465	345027	65088
Sum	5841	335	3578	382	10136					April			39641	15414	163924	68863	279497	64472	334780	53897
										May			45204	18366	176887	59335	290539	69548	344366	55108
										June			60435	30985	228728	66418	316539	70852	319092	58167
2021	Canister ATP1	Canister ATP2	Tray ATP1	Tray ATP2	run through per month					July			94122	46975	246187	78768	296738	54640	331477	64778
January	3431	0	1687	22	5140					August			106388	51583	235786	84017	293816	52486	356213	79064
February	9458	0	5179	0	14637					September			143626	56642	268588	72148	318757	45196	320857	61332
March	27285	0	14776	40	42101					October	140	255	169361	66523	234848	68137	304557	46847	336182	68391.3
April	39641	0	15414	0	55055					November	1495	1422	164169	78778	270163	96507	320694	51636	336182	68391
May	43317	1887	17698	668	63570					December	4541	2283	146280	63886	268641	58818	310173	52191	336182	68391
June	37020	23415	18914	12071	91420					Sum	6176	3960	1009400	450856	2547609	843580	3589569	713492	3.9994e+06	740257
July	52956	41166	33144	13831	141097
August	55288	51100	32508	19075	157971
September	66466	77160	30549	26093	200268
October	80833	88528	30473	36050	235884
November	84404	79765	37416	41362	242947
December	82471	63809	35947	27939	210166
Sum	582570	426830	273705	177151	1460256
2022	Canister ATP1	Canister ATP2	Tray ATP1	Tray ATP2	run through per month
January	74206	70571	35237	23508	203522
February	74284	67740	28675	28722	199421
March	86632	80424	46041	28386	241483
April	86675	77249	38843	30020	232787
May	91568	85319	36989	22346	236222
June	112097	116631	38527	27891	295146
July	126163	120024	43799	34969	324955
August	116255	119531	48536	35481	319803
September	128860	139728	36100	36048	340736
October	114534	120314	35131	33006	302985
November	137887	132276	46720	49787	366670
December	135481	133160	24299	34519	327459
Sum	1284642	1262967	458897	384683	3391189
2023	Canister ATP1	Canister ATP2	Tray ATP1	Tray ATP2	run through per month
January	138902	144822	37026	34641	355391
February	137141	134185	39387	25105	335818
March	150049	153160	40546	28919	372674
April	136987	142510	35371	29101	343969
May	142133	148406	41554	27994	360087
June	154866	161673	41126	29726	387391
July	144615	152123	27388	27252	351378
August	152079	141737	28537	23949	346302
September	155728	163029	20558	24638	363953
October	148911	155646	18188	28659	351404
November	159272	161422	27441	24195	372330
December	155588	154585	25584	26607	362364
Sum	1776271	1813298	382706	330786	4303061
2024	Canister ATP1	Canister ATP2	Tray ATP1	Tray ATP2	run through per month
January	164356	157945	24793	25843	372937
February	159891	156848	21768	25246	363753
March	172306	172721	29161	35927	410115
April	167701	167079	26454	27443	388677
May	171771	172595	27140	27968	399474
June	159422	159670	28034	30133	377259
July	165817	165660	25059	39719	396255
August	182909	173304	39659	39405	435277
September	160822	160035	26524	34808	382189
October					0
November					0
December					0
Sum	1504995	1485857	248592	286492

## Sheet: Fig. 3B
month	Repairs/10,000 pouches
01/2024	80.84
02/2024	88.98
03/2024	94.37
04/2024	103.72
05/2024	92.72
06/2024	68.99
07/2024	46.45
08/2024	48.67
09/2024	39.48
2024	aluminium	fracture	remove	replace	manually	added	total repairs	Pouches	Spalte2	Spalte1	repairs/10.000 Pouches	Repairs/Pouches
01/2024	2	0	606	195	35	1519	2357	291548			80.8443	0.00808443
02/2024	10	2	605	215	36	1638	2506	281646			88.9769	0.00889769
03/2024	2	1	691	213	61	1986	2954	313038			94.3655	0.00943655
04/2024	5	4	693	178	76	2168	3124	301198			103.719	0.0103719
05/2024	6	0	732	232	47	1862	2879	310508			92.719	0.0092719
06/2024	13	0	369	184	51	1351	1968	285276			68.9858	0.00689858
07/2024	13	3	431	155	27	737	1366	294051			46.4545	0.00464545
08/2024	10	1	526	178	117	710	1542	316848			48.6669	0.00486669
09/2024	7	4	426	161	27	504	1129	285998			39.4758	0.00394758

## Sheet: Fig. 4A B
year	FTE/1 Mio tablets (blistered)	FTE/1 Mio reqiurements	FTE/10,000 cases
2021	100	100	100
2022	64	56	57
2023	54	44	52
2024	53	42	54
2025	52	42	54
	FTE/1 Mio tablets (blistered)	FTE/1 Mio reqiurements	FTE/10,000 cases
2021	3.22	5.45	1.86
2022	2.06	3.06	1.06
2023	1.74	2.4	0.96
2024	1.7	2.31	1
HK-EF
	2021	2022	2023	2024	2025
CP [n]	1.8	2.5	3	3	3.5
PTA [n]	2.9	4.5	4.5	5	5
total [n]	4.7	7	7.5	8	8.5
requirements (order lines medication)	862583	2289816	3127293	3461585	3.7039e+06
tablets (blistered) Mio	1460256	3391189	4303061	4701248	5.03034e+06
pouches	1005661	2418786	3240454	3573481	3.82362e+06
beds HK-EF	571	1585	1876	1876	1876
Results:
Employees/ 1 Mio requirements (order lines)	5.44875	3.05701	2.39824	2.31108	2.29488
Employees/ 1 Mio tablets (pills)	3.21861	2.06417	1.74295	1.70168	1.68975
Employees/ 1 Mio pouches	4.67354	2.89401	2.31449	2.23871	2.22302
Employees/ 100 beds	0.823117	0.44164	0.399787	0.426439	0.453092
Calculated: employees per 1,200 beds in HK-EF	0.391667

## Sheet: Fig. 5
	HK-EF (1800 beds) : "Cluster Thuringia" [1 level III and 2 level II hospitals)
2024	Step 1:	What time savings in hours does Unit Dose achieve per year?
	time savings /patient /day [min]
	4.2	minutes	(Herrmann, S. et al) PMCID: PMC10946279 DOI: 10.2147/JMDH.S450203					436000
	0.07	hours
	Time savings relative to patient days in the Thuringia cluster HK-EF
result 1:	30520	hours / year
	Step 2:	How many nurses are required (on a calculated basis) to cover the working hours?
	1600	hours	Note 1: Typically, a standard figure of 1,600 working hours per year per FTE is used. This is based on approximately 2,000 working hours per year (40×48) minus roughly 20%
	19.075		Note 2: 1,848 hours represent the annual workload of one full-time employee (1 FTE) working 38.5 hours per week over 48 working weeks per year.
result 2:	The workload reduction is equivalent to just under 20 full-time employees (FTE).
	Step 3:	calculated financial relief
	57000	Annual salary of nursing staff
final result:	1.08728e+06
2022	Step 1:	What time savings in hours does Unit Dose achieve per year?
	time savings /patient /day [min]							patient days /year
	4.2	minutes	(Herrmann, S. et al) PMCID: PMC10946279 DOI: 10.2147/JMDH.S450203					285000
	0.07	hours
	Time savings relative to patient days in the Thuringia cluster HK-EF
result 1:	19950	hours / year
	Step 2:	How many nurses are required (on a calculated basis) to cover the working hours?
	1600	hours	Note 1: Typically, a standard figure of 1,600 working hours per year per FTE is used. This is based on approximately 2,000 working hours per year (40×48) minus roughly 20%
	12.4688		Note 2: 1,848 hours represent the annual workload of one full-time employee (1 FTE) working 38.5 hours per week over 48 working weeks per year.
result 2:	The workload reduction is equivalent to just under 20 full-time employees (FTE).
	Step 3:	calculated financial relief
	57000	Annual salary of nursing staff
final result:	720995
		Salary	2024-11-01	per year €
	clinical pharmacist (CP)	E14	4	95500.1
	PTA	E 7	4	55000
	nurse (3 years employed)	HP 7	4	57000
